# Supplementary material for: Mapping Antimicrobial Stewardship in Undergraduate Medical, Dental, Pharmacy, Nursing and Veterinary Education in the United Kingdom
Source: PLoS One. 2016 Feb 29;11(2):e0150056. doi: 10.1371/journal.pone.0150056 (PMC4771156; doi:10.1371/journal.pone.0150056)
Supplement: S1 File — Only publicly available responses included here. (CSV) [file pone.0150056.s004.csv]

Antimicrobial stewardship in curriculum?	Elements of antimicrobial stewardship included	How many hours?	Background of lecturers	Content delivery?	Teaching strategies	Evaluation	MDT learning?
No	Minimise unnecessary prescribing of antimicrobials, Timing of antimicrobial administration, Therapeutic drug monitoring, Need for standard infection prevention and control precautions, Appropriate specimens for microscopy, culture and sensitivity, Intravenous use only in severely ill patients, unable to tolerate oral treatment, or where oral treatment would not guarantee coverage or penetration, …	9	Physician/Surgeon, Pharmacist, Nurse, Other	Blended teaching (classroom and online activities)	Lectures, Case studies, Activities in clinical settings, Problem-based teaching, Use of simulators or other virtual environments	Essay, Objective Structured Clinical Examination (OSCE) station, Multiple-choice question examination, clinical, patient centered assessment	No, undergraduates from different professions learn separately
No	Minimise unnecessary prescribing of antimicrobials, Need for standard infection prevention and control precautions, Appropriate specimens for microscopy, culture and sensitivity	35	Physician/Surgeon, Nurse, Other	Blended teaching (classroom and online activities)	Lectures, Activities in clinical settings, Use of simulators or other virtual environments	Student portfolio, Short-answer examination, Long-answer examination	No, undergraduates from different professions learn separately
No	Not responded	Not able to quantify	Not responded	Not responded	Not responded	Not responded	Not responded
No	Need for standard infection prevention and control precautions		Nurse	Not responded	Not responded	Not responded	Not responded
No	Minimise unnecessary prescribing of antimicrobials, Timing of antimicrobial administration, Therapeutic drug monitoring, Need for standard infection prevention and control precautions, Appropriate specimens for microscopy, culture and sensitivity, Intravenous use only in severely ill patients, unable to tolerate oral treatment, or where oral treatment would not guarantee coverage or penetration, …	20	Pharmacist, Nurse	Blended teaching (classroom and online activities)	Lectures, Case studies	Student portfolio, Short-answer examination, Long-answer examination, assessment in clinical settings	No, undergraduates from different professions learn separately
No	Need for standard infection prevention and control precautions, Appropriate specimens for microscopy, culture and sensitivity		Nurse	Blended teaching (classroom and online activities)	Lectures, Use of simulators or other virtual environments	Not responded	No, undergraduates from different professions learn separately
No	Therapeutic drug monitoring		Pharmacist, Nurse	Blended teaching (classroom and online activities)	Lectures, Use of simulators or other virtual environments	Short-answer examination, Multiple-choice question examination	No, undergraduates from different professions learn separately
No	Not responded	4.5	Nurse, Other	Face to face, classroom-based teaching	Lectures	Objective Structured Clinical Examination (OSCE) station, Student portfolio, Multiple-choice question examination	No, undergraduates from different professions learn separately
No	Need for standard infection prevention and control precautions, Review microbiology results daily and de-escalate to pathogen-directed narrow-spectrum treatment promptly, Review need for intravenous treatment daily and switch to oral route promptly , Require single dose surgical prophylaxis regimens as appropriate	2	Nurse	Face to face, classroom-based teaching	Lectures, Activities in clinical settings	Student portfolio	No, undergraduates from different professions learn separately
No	Not responded	Not responded	Not responded	Not responded	Not responded	Not responded	No, undergraduates from different professions learn separately
No	Minimise unnecessary prescribing of antimicrobials, Timing of antimicrobial administration, Therapeutic drug monitoring, Need for standard infection prevention and control precautions, Appropriate specimens for microscopy, culture and sensitivity	Not able to quantify	Pharmacist, Nurse	Face to face, classroom-based teaching	Lectures, Activities in clinical settings, Use of simulators or other virtual environments	Objective Structured Clinical Examination (OSCE) station, Student presentation, Short-answer examination, Multiple-choice question examination	No, undergraduates from different professions learn separately
No	Minimise unnecessary prescribing of antimicrobials, Need for standard infection prevention and control precautions, Appropriate specimens for microscopy, culture and sensitivity, Review microbiology results daily and de-escalate to pathogen-directed narrow-spectrum treatment promptly, Review need for intravenous treatment daily and switch to oral route promptly	4	Nurse	Blended teaching (classroom and online activities)	Lectures, Case studies	Student portfolio, Multiple-choice question examination	No, undergraduates from different professions learn separately
No	Need for standard infection prevention and control precautions, Intravenous use only in severely ill patients, unable to tolerate oral treatment, or where oral treatment would not guarantee coverage or penetration	Not able to quantify	Nurse	Face to face, classroom-based teaching	Lectures	Essay	No, undergraduates from different professions learn separately
No	Not responded	Not responded	Not responded	Not responded	Not responded	Not responded	No, undergraduates from different professions learn separately
No	Minimise unnecessary prescribing of antimicrobials, Timing of antimicrobial administration, Therapeutic drug monitoring, Need for standard infection prevention and control precautions, Appropriate specimens for microscopy, culture and sensitivity, Intravenous use only in severely ill patients, unable to tolerate oral treatment, or where oral treatment would not guarantee coverage or penetration	Not able to quantify	Nurse, Other	Face to face, classroom-based teaching	Lectures, Case studies, Activities in clinical settings	Multiple-choice question examination	No, undergraduates from different professions learn separately
No	Minimise unnecessary prescribing of antimicrobials, Timing of antimicrobial administration, Therapeutic drug monitoring, Need for standard infection prevention and control precautions, Appropriate specimens for microscopy, culture and sensitivity, Intravenous use only in severely ill patients, unable to tolerate oral treatment, or where oral treatment would not guarantee coverage or penetration, …	Not able to quantify	Physician/Surgeon, Pharmacist	Face to face, classroom-based teaching	Lectures, Case studies, Problem-based teaching	Essay, Objective Structured Clinical Examination (OSCE) station, Short-answer examination, Long-answer examination	No, undergraduates from different professions learn separately
No	Not responded	16	Pharmacist, Other	Face to face, classroom-based teaching	Lectures, Student presentations, tutorials	Student presentation, Multiple-choice question examination	No, undergraduates from different professions learn separately
Yes	Minimise unnecessary prescribing of antimicrobials, Timing of antimicrobial administration, Therapeutic drug monitoring, Need for standard infection prevention and control precautions, Appropriate specimens for microscopy, culture and sensitivity, Intravenous use only in severely ill patients, unable to tolerate oral treatment, or where oral treatment would not guarantee coverage or penetration, …	3	Physician/Surgeon, Other	Face to face, classroom-based teaching	Lectures	Objective Structured Clinical Examination (OSCE) station, Short-answer examination	No, undergraduates from different professions learn separately
Yes	Not responded	8.5	Physician/Surgeon, Other	Face to face, classroom-based teaching	Lectures, Case studies	Short-answer examination, Multiple-choice question examination	No, undergraduates from different professions learn separately
Yes	Minimise unnecessary prescribing of antimicrobials, Timing of antimicrobial administration, Need for standard infection prevention and control precautions, Appropriate specimens for microscopy, culture and sensitivity, Intravenous use only in severely ill patients, unable to tolerate oral treatment, or where oral treatment would not guarantee coverage or penetration, Require single dose surgical …	16	Physician/Surgeon	Face to face, classroom-based teaching	Lectures	Short-answer examination, Long-answer examination, Multiple-choice question examination	No, undergraduates from different professions learn separately
Yes	Minimise unnecessary prescribing of antimicrobials, Timing of antimicrobial administration, Therapeutic drug monitoring, Need for standard infection prevention and control precautions, Appropriate specimens for microscopy, culture and sensitivity, Intravenous use only in severely ill patients, unable to tolerate oral treatment, or where oral treatment would not guarantee coverage or penetration, …	5	Physician/Surgeon, Nurse, Other, Dentist	Face to face, classroom-based teaching	Lectures, Case studies, Activities in clinical settings	Student portfolio, Short-answer examination, SBA, oral viva examination	No, undergraduates from different professions learn separately
Yes	Minimise unnecessary prescribing of antimicrobials, Timing of antimicrobial administration, Need for standard infection prevention and control precautions, Intravenous use only in severely ill patients, unable to tolerate oral treatment, or where oral treatment would not guarantee coverage or penetration	10	Physician/Surgeon, Nurse	Blended teaching (classroom and online activities)	Lectures, Activities in clinical settings	Objective Structured Clinical Examination (OSCE) station, Short-answer examination, Multiple-choice question examination	No, undergraduates from different professions learn separately
Yes	Minimise unnecessary prescribing of antimicrobials, Timing of antimicrobial administration, Need for standard infection prevention and control precautions, Intravenous use only in severely ill patients, unable to tolerate oral treatment, or where oral treatment would not guarantee coverage or penetration	12	Physician/Surgeon, Nurse	Blended teaching (classroom and online activities)	Lectures, Case studies, Student presentations, Activities in clinical settings	Essay, Objective Structured Clinical Examination (OSCE) station, Student portfolio, Short-answer examination, Long-answer examination, Multiple-choice question examination	No, undergraduates from different professions learn separately
Yes	Minimise unnecessary prescribing of antimicrobials, Timing of antimicrobial administration, Need for standard infection prevention and control precautions, Appropriate specimens for microscopy, culture and sensitivity, Intravenous use only in severely ill patients, unable to tolerate oral treatment, or where oral treatment would not guarantee coverage or penetration, Review microbiology results d…	Not able to quantify	Dentist	Face to face, classroom-based teaching	Lectures, Case studies, Activities in clinical settings	Essay, Objective Structured Clinical Examination (OSCE) station, Student presentation, Short-answer examination, Long-answer examination, Multiple-choice question examination	No, undergraduates from different professions learn separately
Yes	Minimise unnecessary prescribing of antimicrobials, Timing of antimicrobial administration, Need for standard infection prevention and control precautions	8.5	Dentist, Other	Blended teaching (classroom and online activities)	Lectures, Case studies, Activities in clinical settings, Use of simulators or other virtual environments	Essay, Objective Structured Clinical Examination (OSCE) station, Multiple-choice question examination	No, undergraduates from different professions learn separately
Yes	Minimise unnecessary prescribing of antimicrobials, Need for standard infection prevention and control precautions, See notes	Not able to quantify	Physician/Surgeon, Nurse, Dentist	Face to face, classroom-based teaching	Lectures, Case studies, Activities in clinical settings, Problem-based teaching	Objective Structured Clinical Examination (OSCE) station, Student presentation, Multiple-choice question examination, clinical, patient centered assessment	No, undergraduates from different professions learn separately
Yes	Minimise unnecessary prescribing of antimicrobials, Need for standard infection prevention and control precautions, Require single dose surgical prophylaxis regimens as appropriate	10	Physician/Surgeon, Dentist	Blended teaching (classroom and online activities)	Lectures, Case studies	Essay, Objective Structured Clinical Examination (OSCE) station	Yes, undergraduates from different professions learn some content together
Yes	Not responded	3	Physician/Surgeon, Other	Face to face, classroom-based teaching	Lectures	Short-answer examination, EMI	No, undergraduates from different professions learn separately
Yes	Minimisation of unnecessary prescribing of antimicrobials; timing of antimicrobial administration; need for standard infection prevention and control precautions; collection of appropriate specimens for microscopy, culture and sensitivity	6	Dentist	Face to face, classroom-based teaching	Lectures, case studies	Short-answer examination, OSCE	No, undergraduates from different professions learn separately
Yes	Minimise unnecessary prescribing of antimicrobials, Timing of antimicrobial administration, Therapeutic drug monitoring, Need for standard infection prevention and control precautions, Appropriate specimens for microscopy, culture and sensitivity, Intravenous use only in severely ill patients, unable to tolerate oral treatment, or where oral treatment would not guarantee coverage or penetration, …	Not able to quantify	Physician/Surgeon, Pharmacist	Blended teaching (classroom and online activities)	Lectures, Case studies, Student presentations, Activities in clinical settings, Problem-based teaching	Essay, Objective Structured Clinical Examination (OSCE) station, Short-answer examination, Long-answer examination, Multiple-choice question examination	No, undergraduates from different professions learn separately
Yes	Minimise unnecessary prescribing of antimicrobials, Timing of antimicrobial administration, Therapeutic drug monitoring, Need for standard infection prevention and control precautions, Appropriate specimens for microscopy, culture and sensitivity	28	Physician/Surgeon, Pharmacist	Face to face, classroom-based teaching	Lectures, Case studies, Activities in clinical settings, Problem-based teaching	Objective Structured Clinical Examination (OSCE) station, Short-answer examination	No, undergraduates from different professions learn separately
Yes	Minimise unnecessary prescribing of antimicrobials, Timing of antimicrobial administration, Therapeutic drug monitoring, Need for standard infection prevention and control precautions, Appropriate specimens for microscopy, culture and sensitivity, Intravenous use only in severely ill patients, unable to tolerate oral treatment, or where oral treatment would not guarantee coverage or penetration, …	249	Physician/Surgeon, Pharmacist, Nurse, Other	Blended teaching (classroom and online activities)	Lectures, Case studies, Student presentations, Activities in clinical settings, Problem-based teaching, Use of simulators or other virtual environments	Essay, Objective Structured Clinical Examination (OSCE) station, Student portfolio, Short-answer examination, Long-answer examination, Multiple-choice question examination	Yes, undergraduates from different professions learn all content together
Yes	Need for standard infection prevention and control precautions, NOT SPECIFICALLY ADDRESSED	60	Physician/Surgeon	Face to face, classroom-based teaching	Lectures, Case studies, Problem-based teaching	Essay, Objective Structured Clinical Examination (OSCE) station, Short-answer examination, Multiple-choice question examination	No, undergraduates from different professions learn separately
Yes	Minimise unnecessary prescribing of antimicrobials, Timing of antimicrobial administration, Therapeutic drug monitoring, Need for standard infection prevention and control precautions, Appropriate specimens for microscopy, culture and sensitivity	10	Physician/Surgeon, Other	Face to face, classroom-based teaching	Lectures	Short-answer examination	No, undergraduates from different professions learn separately
Yes	Minimise unnecessary prescribing of antimicrobials, Timing of antimicrobial administration, Therapeutic drug monitoring, Need for standard infection prevention and control precautions, Appropriate specimens for microscopy, culture and sensitivity, Intravenous use only in severely ill patients, unable to tolerate oral treatment, or where oral treatment would not guarantee coverage or penetration, …	Not able to quantify	Physician/Surgeon	Blended teaching (classroom and online activities)	Lectures, Case studies, Student presentations, Activities in clinical settings, Problem-based teaching, Use of simulators or other virtual environments	Essay, Objective Structured Clinical Examination (OSCE) station, Student presentation, Student portfolio, Short-answer examination, Long-answer examination, Multiple-choice question examination	Yes, undergraduates from different professions learn all content together
Yes	Minimise unnecessary prescribing of antimicrobials, Timing of antimicrobial administration, Therapeutic drug monitoring, Need for standard infection prevention and control precautions, Appropriate specimens for microscopy, culture and sensitivity, Intravenous use only in severely ill patients, unable to tolerate oral treatment, or where oral treatment would not guarantee coverage or penetration, …	47.5	Physician/Surgeon, Nurse, Other	Blended teaching (classroom and online activities)	Lectures, Case studies, Activities in clinical settings, Use of simulators or other virtual environments	Objective Structured Clinical Examination (OSCE) station, Student portfolio, Short-answer examination, Multiple-choice question examination	Yes, undergraduates from different professions learn some content together
Yes	Info seems to relate to pharmacology	5	Physician/Surgeon, Other	Face to face, classroom-based teaching	Lectures, Case studies, Activities in clinical settings	Long-answer examination, Multiple-choice question examination	Yes, undergraduates from different professions learn some content together
Yes	Minimise unnecessary prescribing of antimicrobials, Timing of antimicrobial administration, Therapeutic drug monitoring, Need for standard infection prevention and control precautions, Appropriate specimens for microscopy, culture and sensitivity, Intravenous use only in severely ill patients, unable to tolerate oral treatment, or where oral treatment would not guarantee coverage or penetration, …	Not able to quantify	Physician/Surgeon, Pharmacist, Nurse, Other	Blended teaching (classroom and online activities)	Lectures, Case studies, Student presentations, Activities in clinical settings, Problem-based teaching	Objective Structured Clinical Examination (OSCE) station, Student presentation, Short-answer examination, clinical, patient centered assessment	Yes, undergraduates from different professions learn all content together
Yes	Minimise unnecessary prescribing of antimicrobials, Timing of antimicrobial administration, Therapeutic drug monitoring, Need for standard infection prevention and control precautions, Appropriate specimens for microscopy, culture and sensitivity, Intravenous use only in severely ill patients, unable to tolerate oral treatment, or where oral treatment would not guarantee coverage or penetration, …	Not able to quantify	Physician/Surgeon, Pharmacist, Other	Blended teaching (classroom and online activities)	Case studies, Student presentations, Activities in clinical settings, Problem-based teaching, Use of simulators or other virtual environments	Objective Structured Clinical Examination (OSCE) station, Short-answer examination, Long-answer examination	No, undergraduates from different professions learn separately
Yes	Minimise unnecessary prescribing of antimicrobials, Timing of antimicrobial administration, Therapeutic drug monitoring, Need for standard infection prevention and control precautions, Appropriate specimens for microscopy, culture and sensitivity, Intravenous use only in severely ill patients, unable to tolerate oral treatment, or where oral treatment would not guarantee coverage or penetration, …	Not able to quantify	Physician/Surgeon	Face to face, classroom-based teaching	Lectures, Case studies, Activities in clinical settings	Essay, Objective Structured Clinical Examination (OSCE) station	No, undergraduates from different professions learn separately
Yes	Minimise unnecessary prescribing of antimicrobials, Timing of antimicrobial administration, Therapeutic drug monitoring, Need for standard infection prevention and control precautions, Appropriate specimens for microscopy, culture and sensitivity, Intravenous use only in severely ill patients, unable to tolerate oral treatment, or where oral treatment would not guarantee coverage or penetration, …	20	Physician/Surgeon, Pharmacist	Blended teaching (classroom and online activities)	Lectures, Use of simulators or other virtual environments	Essay, Objective Structured Clinical Examination (OSCE) station	No, undergraduates from different professions learn separately
Yes	Minimise unnecessary prescribing of antimicrobials, Timing of antimicrobial administration, Therapeutic drug monitoring, Need for standard infection prevention and control precautions, Appropriate specimens for microscopy, culture and sensitivity, Intravenous use only in severely ill patients, unable to tolerate oral treatment, or where oral treatment would not guarantee coverage or penetration, …	8.5	Physician/Surgeon, Other	Face to face, classroom-based teaching	Lectures, Case studies, Activities in clinical settings, Problem-based teaching	Short-answer examination	No, undergraduates from different professions learn separately
Yes	Minimise unnecessary prescribing of antimicrobials, Timing of antimicrobial administration, Therapeutic drug monitoring, Need for standard infection prevention and control precautions, Appropriate specimens for microscopy, culture and sensitivity, Intravenous use only in severely ill patients, unable to tolerate oral treatment, or where oral treatment would not guarantee coverage or penetration, …	Not able to quantify	Physician/Surgeon, Pharmacist	Blended teaching (classroom and online activities)	Lectures, Case studies, Activities in clinical settings, Problem-based teaching, tutorials	Essay, Objective Structured Clinical Examination (OSCE) station, Long-answer examination, Multiple-choice question examination, case-based discussion	No, undergraduates from different professions learn separately
Yes	Minimise unnecessary prescribing of antimicrobials, Timing of antimicrobial administration, Therapeutic drug monitoring, Need for standard infection prevention and control precautions, Appropriate specimens for microscopy, culture and sensitivity, Intravenous use only in severely ill patients, unable to tolerate oral treatment, or where oral treatment would not guarantee coverage or penetration, …	Not able to quantify	Not able to respond	Face to face, classroom-based teaching	Lectures, Case studies, Activities in clinical settings, Problem-based teaching	Not able to respond	Not responded
Yes	Minimise unnecessary prescribing of antimicrobials, Timing of antimicrobial administration, Therapeutic drug monitoring, Need for standard infection prevention and control precautions, Appropriate specimens for microscopy, culture and sensitivity, Intravenous use only in severely ill patients, unable to tolerate oral treatment, or where oral treatment would not guarantee coverage or penetration, …	Not able to quantify	Physician/Surgeon, Pharmacist, Nurse	Blended teaching (classroom and online activities)	Lectures, Case studies, Student presentations, Activities in clinical settings, Problem-based teaching, Use of simulators or other virtual environments	Essay, Objective Structured Clinical Examination (OSCE) station, Student presentation, Student portfolio, Short-answer examination, Long-answer examination, Multiple-choice question examination, Workplace assessement	No, undergraduates from different professions learn separately
Yes	Minimise unnecessary prescribing of antimicrobials, Timing of antimicrobial administration, Therapeutic drug monitoring, Need for standard infection prevention and control precautions, Appropriate specimens for microscopy, culture and sensitivity, Intravenous use only in severely ill patients, unable to tolerate oral treatment, or where oral treatment would not guarantee coverage or penetration, …	9	Physician/Surgeon, Pharmacist, Other	Blended teaching (classroom and online activities)	Lectures, Problem-based teaching, Use of simulators or other virtual environments	Objective Structured Clinical Examination (OSCE) station, Short-answer examination	No, undergraduates from different professions learn separately
Yes	Minimise unnecessary prescribing of antimicrobials, Timing of antimicrobial administration, Need for standard infection prevention and control precautions, Appropriate specimens for microscopy, culture and sensitivity	Not able to quantify	Physician/Surgeon, Pharmacist, Nurse, Other	Face to face, classroom-based teaching	Lectures, Case studies	Objective Structured Clinical Examination (OSCE) station, Short-answer examination, Long-answer examination	No, undergraduates from different professions learn separately
Yes	Timing of antimicrobial administration, Therapeutic drug monitoring, Need for standard infection prevention and control precautions, Appropriate specimens for microscopy, culture and sensitivity, Review need for intravenous treatment daily and switch to oral route promptly , Require single dose surgical prophylaxis regimens as appropriate	Not able to quantify	Physician/Surgeon, Pharmacist, Nurse	Blended teaching (classroom and online activities)	Lectures, Case studies, Activities in clinical settings, Problem-based teaching, Use of simulators or other virtual environments	Objective Structured Clinical Examination (OSCE) station, Short-answer examination, clinical, patient centered assessment	No, undergraduates from different professions learn separately
Yes	Minimise unnecessary prescribing of antimicrobials, Timing of antimicrobial administration, Therapeutic drug monitoring, Need for standard infection prevention and control precautions, Appropriate specimens for microscopy, culture and sensitivity, Intravenous use only in severely ill patients, unable to tolerate oral treatment, or where oral treatment would not guarantee coverage or penetration, …	3	Nurse	Blended teaching (classroom and online activities)	Lectures, Activities in clinical settings, Use of simulators or other virtual environments	Essay, clinical, patient centered assessment	No, undergraduates from different professions learn separately
Yes	Minimise unnecessary prescribing of antimicrobials, Timing of antimicrobial administration, Therapeutic drug monitoring, Need for standard infection prevention and control precautions, Appropriate specimens for microscopy, culture and sensitivity	5	Nurse	Blended teaching (classroom and online activities)	Lectures, Activities in clinical settings, Problem-based teaching	Essay, Student portfolio, clinical, patient centered assessment	Yes, undergraduates from different professions learn some content together
Yes	Need for standard infection prevention and control precautions, Appropriate specimens for microscopy, culture and sensitivity	5	Nurse	Face to face, classroom-based teaching	Lectures, Case studies	Multiple-choice question examination	Yes, undergraduates from different professions learn some content together
Yes	Minimise unnecessary prescribing of antimicrobials, Need for standard infection prevention and control precautions, Appropriate specimens for microscopy, culture and sensitivity	3	Nurse	Face to face, classroom-based teaching	Student presentations, Problem-based teaching	No formal assessment	No, undergraduates from different professions learn separately
Yes	Need for standard infection prevention and control precautions, Appropriate specimens for microscopy, culture and sensitivity	18	Pharmacist, Nurse	Blended teaching (classroom and online activities)	Lectures, Case studies, Activities in clinical settings, Problem-based teaching, Use of simulators or other virtual environments	Essay, Objective Structured Clinical Examination (OSCE) station, Student portfolio, clinical, patient centered assessment	No, undergraduates from different professions learn separately
Yes	Timing of antimicrobial administration, Need for standard infection prevention and control precautions, Appropriate specimens for microscopy, culture and sensitivity	36	Nurse	Blended teaching (classroom and online activities)	Lectures, Case studies, Use of simulators or other virtual environments	Objective Structured Clinical Examination (OSCE) station, Student presentation, Student portfolio, scenarios	No, undergraduates from different professions learn separately
Yes	Not responded	208	Pharmacist, Nurse	Blended teaching (classroom and online activities)	Lectures, Case studies, Activities in clinical settings, Use of simulators or other virtual environments	Objective Structured Clinical Examination (OSCE) station, Student presentation, Short-answer examination, Long-answer examination, Multiple-choice question examination	No, undergraduates from different professions learn separately
Yes	Minimise unnecessary prescribing of antimicrobials, Timing of antimicrobial administration, Therapeutic drug monitoring, Need for standard infection prevention and control precautions, Appropriate specimens for microscopy, culture and sensitivity, Intravenous use only in severely ill patients, unable to tolerate oral treatment, or where oral treatment would not guarantee coverage or penetration, …	30	Nurse	Blended teaching (classroom and online activities)	Lectures, Case studies, Student presentations, Activities in clinical settings, Problem-based teaching, Use of simulators or other virtual environments, Reflection on practice; reflection in practice	Essay, Multiple-choice question examination, practice based assessment	No, undergraduates from different professions learn separately
Yes	Minimise unnecessary prescribing of antimicrobials, Timing of antimicrobial administration, Therapeutic drug monitoring, Need for standard infection prevention and control precautions, Appropriate specimens for microscopy, culture and sensitivity, Intravenous use only in severely ill patients, unable to tolerate oral treatment, or where oral treatment would not guarantee coverage or penetration, …	12	Physician/Surgeon, Nurse	Blended teaching (classroom and online activities)	Lectures, Case studies, Student presentations, Activities in clinical settings, Problem-based teaching, Use of simulators or other virtual environments	Objective Structured Clinical Examination (OSCE) station, Student presentation, Short-answer examination, Multiple-choice question examination, assessment in clinical settings	No, undergraduates from different professions learn separately
Yes	Timing of antimicrobial administration, Need for standard infection prevention and control precautions, Appropriate specimens for microscopy, culture and sensitivity	8	Nurse	Blended teaching (classroom and online activities)	Lectures, Case studies, Activities in clinical settings, Use of simulators or other virtual environments, workbooks	Short-answer examination, assessment in clinical settings	No, undergraduates from different professions learn separately
Yes	Minimise unnecessary prescribing of antimicrobials, Timing of antimicrobial administration, Therapeutic drug monitoring, Need for standard infection prevention and control precautions, Appropriate specimens for microscopy, culture and sensitivity, Intravenous use only in severely ill patients, unable to tolerate oral treatment, or where oral treatment would not guarantee coverage or penetration, …	4	Nurse	Blended teaching (classroom and online activities)	Lectures, Case studies, Student presentations, Activities in clinical settings, Use of simulators or other virtual environments, articles	Objective Structured Clinical Examination (OSCE) station, Multiple-choice question examination	No, undergraduates from different professions learn separately
Yes	Timing of antimicrobial administration, Need for standard infection prevention and control precautions, Appropriate specimens for microscopy, culture and sensitivity	5	Pharmacist, Nurse	Blended teaching (classroom and online activities)	Lectures, Activities in clinical settings	Not responded	No, undergraduates from different professions learn separately
Yes	Minimise unnecessary prescribing of antimicrobials, Need for standard infection prevention and control precautions, Appropriate specimens for microscopy, culture and sensitivity	10	Nurse	Face to face, classroom-based teaching	Lectures, Case studies, Activities in clinical settings	Objective Structured Clinical Examination (OSCE) station, Short-answer examination, Long-answer examination	No, undergraduates from different professions learn separately
Yes	Minimise unnecessary prescribing of antimicrobials, Therapeutic drug monitoring, Need for standard infection prevention and control precautions	Not able to quantify	Nurse	Blended teaching (classroom and online activities)	Lectures, Case studies, Activities in clinical settings	Essay, Multiple-choice question examination	No, undergraduates from different professions learn separately
Yes	Not responded	Not responded	Not responded	Not responded	Not responded	Not responded	No, undergraduates from different professions learn separately
Yes	Need for standard infection prevention and control precautions	8	Nurse	Blended teaching (classroom and online activities)	Lectures, Case studies, Use of simulators or other virtual environments	Essay, Objective Structured Clinical Examination (OSCE) station	No, undergraduates from different professions learn separately
Yes	Minimise unnecessary prescribing of antimicrobials, Need for standard infection prevention and control precautions, Appropriate specimens for microscopy, culture and sensitivity, Intravenous use only in severely ill patients, unable to tolerate oral treatment, or where oral treatment would not guarantee coverage or penetration, Review microbiology results daily and de-escalate to pathogen-directe…	12	Nurse, Other	Blended teaching (classroom and online activities)	Lectures, Use of simulators or other virtual environments	Essay, Student presentation, clinical, patient centered assessment	Yes, undergraduates from different professions learn some content together
Yes	Minimise unnecessary prescribing of antimicrobials, Timing of antimicrobial administration, Therapeutic drug monitoring, Need for standard infection prevention and control precautions, Intravenous use only in severely ill patients, unable to tolerate oral treatment, or where oral treatment would not guarantee coverage or penetration	3	Nurse	Blended teaching (classroom and online activities)	Lectures, Student presentations, Activities in clinical settings, Problem-based teaching, Use of simulators or other virtual environments	Objective Structured Clinical Examination (OSCE) station	No, undergraduates from different professions learn separately
Yes	Minimise unnecessary prescribing of antimicrobials, Need for standard infection prevention and control precautions, Appropriate specimens for microscopy, culture and sensitivity	4	Nurse	Face to face, classroom-based teaching	Lectures, Use of simulators or other virtual environments	Objective Structured Clinical Examination (OSCE) station	No, undergraduates from different professions learn separately
Yes	Need for standard infection prevention and control precautions, Appropriate specimens for microscopy, culture and sensitivity, Intravenous use only in severely ill patients, unable to tolerate oral treatment, or where oral treatment would not guarantee coverage or penetration	Not able to quantify	Pharmacist, Nurse	Face to face, classroom-based teaching	Lectures, Activities in clinical settings, Problem-based teaching, Use of simulators or other virtual environments	Essay, Student portfolio, Short-answer examination, Long-answer examination, Multiple-choice question examination	No, undergraduates from different professions learn separately
Yes	Minimise unnecessary prescribing of antimicrobials, Therapeutic drug monitoring, Need for standard infection prevention and control precautions, Appropriate specimens for microscopy, culture and sensitivity, Intravenous use only in severely ill patients, unable to tolerate oral treatment, or where oral treatment would not guarantee coverage or penetration, Review microbiology results daily and de…	Not able to quantify	Nurse, Other	Blended teaching (classroom and online activities)	Lectures, Case studies, Student presentations, Activities in clinical settings, Problem-based teaching, Use of simulators or other virtual environments	Essay, Objective Structured Clinical Examination (OSCE) station, Student presentation, Student portfolio, Short-answer examination, Long-answer examination, Multiple-choice question examination	No, undergraduates from different professions learn separately
Yes	Timing of antimicrobial administration, Need for standard infection prevention and control precautions, Appropriate specimens for microscopy, culture and sensitivity, Review need for intravenous treatment daily and switch to oral route promptly , Require single dose surgical prophylaxis regimens as appropriate	37	Nurse	Face to face, classroom-based teaching	Lectures, Case studies, Activities in clinical settings, Use of simulators or other virtual environments	clinical, patient centered assessment	No, undergraduates from different professions learn separately
Yes	Minimise unnecessary prescribing of antimicrobials, Timing of antimicrobial administration, Need for standard infection prevention and control precautions, Review microbiology results daily and de-escalate to pathogen-directed narrow-spectrum treatment promptly, Require single dose surgical prophylaxis regimens as appropriate	13	Pharmacist, Nurse	Blended teaching (classroom and online activities)	Lectures, Case studies, Problem-based teaching	Essay	No, undergraduates from different professions learn separately
Yes	Timing of antimicrobial administration, Need for standard infection prevention and control precautions, Appropriate specimens for microscopy, culture and sensitivity	15	Pharmacist, Nurse	Blended teaching (classroom and online activities)	Lectures, Activities in clinical settings, Problem-based teaching, Use of simulators or other virtual environments	Essay, Objective Structured Clinical Examination (OSCE) station, Short-answer examination, Long-answer examination, assessment in clinical settings	No, undergraduates from different professions learn separately
Yes	Timing of antimicrobial administration	12	Nurse	Blended teaching (classroom and online activities)	Lectures, Activities in clinical settings, Use of simulators or other virtual environments	Objective Structured Clinical Examination (OSCE) station	No, undergraduates from different professions learn separately
Yes	Minimise unnecessary prescribing of antimicrobials, Timing of antimicrobial administration, Therapeutic drug monitoring, Need for standard infection prevention and control precautions, Appropriate specimens for microscopy, culture and sensitivity, Intravenous use only in severely ill patients, unable to tolerate oral treatment, or where oral treatment would not guarantee coverage or penetration, …	10	Pharmacist	Face to face, classroom-based teaching	Lectures, Case studies, Problem-based teaching	Essay, Short-answer examination, Long-answer examination	No, undergraduates from different professions learn separately
Yes	Minimise unnecessary prescribing of antimicrobials, Therapeutic drug monitoring, NOT SPECIFICALLY ADDRESSED	30	Pharmacist, Other	Face to face, classroom-based teaching	Lectures, Case studies, Activities in clinical settings	Objective Structured Clinical Examination (OSCE) station, Long-answer examination	No, undergraduates from different professions learn separately
Yes	Minimise unnecessary prescribing of antimicrobials, Timing of antimicrobial administration, Therapeutic drug monitoring, Need for standard infection prevention and control precautions, Appropriate specimens for microscopy, culture and sensitivity, Intravenous use only in severely ill patients, unable to tolerate oral treatment, or where oral treatment would not guarantee coverage or penetration, …	12	Physician/Surgeon, Pharmacist	Face to face, classroom-based teaching	Lectures, Case studies, Activities in clinical settings, Problem-based teaching	Objective Structured Clinical Examination (OSCE) station, Short-answer examination, Multiple-choice question examination	No, undergraduates from different professions learn separately
Yes	Minimise unnecessary prescribing of antimicrobials, Timing of antimicrobial administration, Therapeutic drug monitoring, Need for standard infection prevention and control precautions, Appropriate specimens for microscopy, culture and sensitivity, Intravenous use only in severely ill patients, unable to tolerate oral treatment, or where oral treatment would not guarantee coverage or penetration, …	Not able to quantify	Physician/Surgeon, Pharmacist	Blended teaching (classroom and online activities)	Lectures, Case studies, Activities in clinical settings, Problem-based teaching	Objective Structured Clinical Examination (OSCE) station, Student presentation, Short-answer examination, Long-answer examination, Multiple-choice question examination	No, undergraduates from different professions learn separately
Yes	Minimise unnecessary prescribing of antimicrobials, Timing of antimicrobial administration, Therapeutic drug monitoring, Need for standard infection prevention and control precautions, Appropriate specimens for microscopy, culture and sensitivity, Intravenous use only in severely ill patients, unable to tolerate oral treatment, or where oral treatment would not guarantee coverage or penetration, …	100	Pharmacist	Blended teaching (classroom and online activities)	Lectures, Case studies, Problem-based teaching, Use of simulators or other virtual environments	Objective Structured Clinical Examination (OSCE) station, Short-answer examination, Long-answer examination	Yes, undergraduates from different professions learn some content together
Yes	Minimise unnecessary prescribing of antimicrobials, Timing of antimicrobial administration, Therapeutic drug monitoring, Need for standard infection prevention and control precautions, Appropriate specimens for microscopy, culture and sensitivity, Intravenous use only in severely ill patients, unable to tolerate oral treatment, or where oral treatment would not guarantee coverage or penetration, …	30	Pharmacist, Other	Face to face, classroom-based teaching	Lectures, Case studies, Problem-based teaching, Use of simulators or other virtual environments, Directed reading	Essay, Objective Structured Clinical Examination (OSCE) station, Student presentation, Short-answer examination, Multiple-choice question examination	No, undergraduates from different professions learn separately
Yes	Minimise unnecessary prescribing of antimicrobials, Timing of antimicrobial administration, Therapeutic drug monitoring, Need for standard infection prevention and control precautions, Appropriate specimens for microscopy, culture and sensitivity, Intravenous use only in severely ill patients, unable to tolerate oral treatment, or where oral treatment would not guarantee coverage or penetration, …	1	Pharmacist	Face to face, classroom-based teaching	Lectures	Multiple-choice question examination	No, undergraduates from different professions learn separately
Yes	Minimise unnecessary prescribing of antimicrobials, Timing of antimicrobial administration, Therapeutic drug monitoring, Need for standard infection prevention and control precautions, Appropriate specimens for microscopy, culture and sensitivity, Intravenous use only in severely ill patients, unable to tolerate oral treatment, or where oral treatment would not guarantee coverage or penetration, …	13	Pharmacist	Face to face, classroom-based teaching	Lectures, Case studies	Long-answer examination, case study write up	No, undergraduates from different professions learn separately
Yes	Minimise unnecessary prescribing of antimicrobials, Institutional measures to educate and monitor prescribing; Documentation practices of clinicians; The impact of antimicrobial stewardship antimicrobial resistance; Development of healthcare-associated infection.	3	Pharmacist, Nurse	Face to face, classroom-based teaching	Lectures	Essay, Objective Structured Clinical Examination (OSCE) station, Short-answer examination, Long-answer examination, Multiple-choice question examination	Yes, undergraduates from different professions learn some content together
Yes	Minimise unnecessary prescribing of antimicrobials, Timing of antimicrobial administration, Therapeutic drug monitoring, Need for standard infection prevention and control precautions, Appropriate specimens for microscopy, culture and sensitivity, Intravenous use only in severely ill patients, unable to tolerate oral treatment, or where oral treatment would not guarantee coverage or penetration, …	20	Physician/Surgeon, Pharmacist, Other	Face to face, classroom-based teaching	Lectures, Case studies, Student presentations, Problem-based teaching	Essay, Objective Structured Clinical Examination (OSCE) station, Student presentation, Long-answer examination	Yes, undergraduates from different professions learn some content together
Yes	Timing of antimicrobial administration, Therapeutic drug monitoring, Need for standard infection prevention and control precautions, Appropriate specimens for microscopy, culture and sensitivity	8.5	Veterinary doctor	Blended teaching (classroom and online activities)	Lectures, Activities in clinical settings, Use of simulators or other virtual environments	Short-answer examination, Multiple-choice question examination	No, undergraduates from different professions learn separately
Yes	Minimise unnecessary prescribing of antimicrobials, Timing of antimicrobial administration, Therapeutic drug monitoring, Need for standard infection prevention and control precautions, Appropriate specimens for microscopy, culture and sensitivity, Intravenous use only in severely ill patients, unable to tolerate oral treatment, or where oral treatment would not guarantee coverage or penetration, …	Not able to quantify	Nurse, Veterinary doctor	Blended teaching (classroom and online activities)	Lectures, Case studies, Student presentations, Activities in clinical settings, Problem-based teaching, Use of simulators or other virtual environments	Essay, Objective Structured Clinical Examination (OSCE) station, Student presentation, Student portfolio, Short-answer examination, Long-answer examination, Multiple-choice question examination	Yes, undergraduates from different professions learn some content together
Yes	Timing of antimicrobial administration, Need for standard infection prevention and control precautions, Appropriate specimens for microscopy, culture and sensitivity	Not able to quantify	Nurse	Blended teaching (classroom and online activities)	Lectures, Case studies, Student presentations, Activities in clinical settings, Use of simulators or other virtual environments	Essay, Objective Structured Clinical Examination (OSCE) station, Student presentation, Short-answer examination	No, undergraduates from different professions learn separately
Yes	Minimise unnecessary prescribing of antimicrobials, Timing of antimicrobial administration, Therapeutic drug monitoring, Need for standard infection prevention and control precautions, Appropriate specimens for microscopy, culture and sensitivity, Intravenous use only in severely ill patients, unable to tolerate oral treatment, or where oral treatment would not guarantee coverage or penetration	Not able to quantify	Pharmacist, Nurse	Blended teaching (classroom and online activities)	Lectures, Case studies, Activities in clinical settings, Problem-based teaching	Essay, Objective Structured Clinical Examination (OSCE) station	No, undergraduates from different professions learn separately
